# Supplementary material for: Neurologic music therapy for non-fluent aphasia: a systematic review and meta-analysis of randomized controlled trials
Source: Front Neurol. 2024 May 23;15:1395312. doi: 10.3389/fneur.2024.1395312 (PMC11153767; doi:10.3389/fneur.2024.1395312)
Supplement: Supplementary file 2 [file Table_2.xlsx]

## Sheet: Sheet1
Supplementary material 2
Literature quality evaluation results
Items	References	bias	Authors' judgement (A)	support for judgement (A)	Authors' judgement (B)	support for judgement (B)	Consistence	Conclusion	Support
1	Anna Zumbansen, 2017	Random sequence generation (selection bias)	low risk		low risk		Yes	low risk
		Allocation concealment (selection bias)	low risk		unclear risk	Did not specify in detail whether blind method was used	No	unclear risk	Did not specify in detail whether blind method was used
		Blinding of participants and personnel (performance bias)	high risk		unclear risk	Did not specify in detail whether blind method was used	No	high risk
		Blinding of outcome assessment (detection bias)	low risk		low risk		Yes	low risk
		Incomplete outcome data (attrition bias)	high risk		low risk		No	low risk
		Selective reportting (reporting bias)	low risk		low risk		Yes	low risk
		Other bias	low risk		low risk		Yes	low risk
2	Zhang, XY，2021	Random sequence generation (selection bias)	low risk		low risk		Yes	low risk
		Allocation concealment (selection bias)	unclear risk		unclear risk	No detailed explanation on how blind method was used	Yes	unclear risk	No detailed explanation on how blind method was used
		Blinding of participants and personnel (performance bias)	high risk		unclear risk	No detailed explanation on how blind method was used	Yes	high risk
		Blinding of outcome assessment (detection bias)	low risk		unclear risk	No detailed explanation on how blind method was used	No	unclear risk	No detailed explanation on how blind method was used
		Incomplete outcome data (attrition bias)	low risk		low risk		Yes	low risk
		Selective reportting (reporting bias)	low risk		low risk		Yes	low risk
		Other bias	low risk		low risk		Yes	low risk
3	Siponkoski，2023	Random sequence generation (selection bias)	low risk		low risk		Yes	low risk
		Allocation concealment (selection bias)	low risk		unclear risk	Did not specify in detail whether blind method was used	No	unclear risk	Did not specify in detail whether blind method was used
		Blinding of participants and personnel (performance bias)	low risk		unclear risk	Did not specify in detail whether blind method was used	No	unclear risk	Did not specify in detail whether blind method was used
		Blinding of outcome assessment (detection bias)	low risk		low risk		Yes	low risk
		Incomplete outcome data (attrition bias)	low risk		low risk		No	low risk
		Selective reportting (reporting bias)	low risk		low risk		Yes	low risk
		Other bias	low risk		low risk		Yes	low risk
4	Raglio, A., 2016	Random sequence generation (selection bias)	low risk		low risk		Yes	low risk
		Allocation concealment (selection bias)	low risk		low risk		Yes	low risk
		Blinding of participants and personnel (performance bias)	low risk		unclear risk	Did not specify in detail whether blind method was used	No	unclear risk	Did not specify in detail whether blind method was used
		Blinding of outcome assessment (detection bias)	low risk		low risk		Yes	low risk
		Incomplete outcome data (attrition bias)	high risk		low risk		No	low risk
		Selective reportting (reporting bias)	low risk		low risk		Yes	low risk
		Other bias	low risk		low risk		Yes	low risk
5	Haro-Martínez,Ana M., 2018	Random sequence generation (selection bias)	low risk		low risk		Yes	low risk
		Allocation concealment (selection bias)	unclear risk	Insufficient information about hidden allocation	unclear risk	Did not specify in detail whether blind method was used	Yes	unclear risk	Did not specify in detail whether blind method was used
		Blinding of participants and personnel (performance bias)	low risk		unclear risk	Did not specify in detail whether blind method was used	No	unclear risk	Did not specify in detail whether blind method was used
		Blinding of outcome assessment (detection bias)	low risk		low risk		Yes	low risk
		Incomplete outcome data (attrition bias)	low risk		low risk		Yes	low risk
		Selective reportting (reporting bias)	low risk		low risk		Yes	low risk
		Other bias	low risk		unclear risk	one patient allocated to group 1 dropped out of the study early due to a severe concomitant disease	No	unclear risk	one patient allocated to group 1 dropped out of the study early due to a severe concomitant disease
6	Van Der Meulen, I., 2016	Random sequence generation (selection bias)	low risk		low risk		Yes	low risk
		Allocation concealment (selection bias)	low risk		low risk		Yes	low risk
		Blinding of participants and personnel (performance bias)	low risk		high risk		No	high risk
		Blinding of outcome assessment (detection bias)	low risk		low risk		Yes	low risk
		Incomplete outcome data (attrition bias)	high risk		low risk		No	low risk
		Selective reportting (reporting bias)	low risk		low risk		Yes	low risk
		Other bias	low risk		low risk		Yes	low risk
7	Conklyn, D.,2012	Random sequence generation (selection bias)	high risk		low risk		No	low risk
		Allocation concealment (selection bias)	unclear risk	Insufficient information about hidden allocation	unclear risk	Did not specify in detail whether blind method was used	Yes	unclear risk	Did not specify in detail whether blind method was used
		Blinding of participants and personnel (performance bias)	low risk		low risk		Yes	low risk
		Blinding of outcome assessment (detection bias)	low risk		unclear risk		No	unclear risk	Did not specify in detail whether blind method was used
		Incomplete outcome data (attrition bias)	low risk		low risk		Yes	low risk
		Selective reportting (reporting bias)	low risk		low risk		Yes	low risk
		Other bias	low risk		low risk		Yes	low risk
8	Van Der Meulen, I.,2014	Random sequence generation (selection bias)	low risk		low risk		Yes	low risk
		Allocation concealment (selection bias)	low risk		low risk		Yes	low risk
		Blinding of participants and personnel (performance bias)	high risk		high risk		Yes	high risk
		Blinding of outcome assessment (detection bias)	low risk		low risk		Yes	low risk
		Incomplete outcome data (attrition bias)	low risk		low risk		Yes	low risk
		Selective reportting (reporting bias)	low risk		low risk		Yes	low risk
		Other bias	low risk		low risk		Yes	low risk
9	Zhang, XY.,2023	Random sequence generation (selection bias)	low risk		low risk		Yes	low risk
		Allocation concealment (selection bias)	low risk		unclear risk	Did not specify in detail whether blind method was used	No	unclear risk	Did not specify in detail whether blind method was used
		Blinding of participants and personnel (performance bias)	high risk		unclear risk	Did not specify in detail whether blind method was used	No	high risk
		Blinding of outcome assessment (detection bias)	low risk		low risk		Yes	low risk
		Incomplete outcome data (attrition bias)	low risk		low risk		Yes	low risk
		Selective reportting (reporting bias)	low risk		low risk		Yes	low risk
		Other bias	low risk		low risk		Yes	low risk
10	Li S, 2019	Random sequence generation (selection bias)	high risk		low risk		No	low risk
		Allocation concealment (selection bias)	high risk		unclear risk	Did not specify in detail whether blind method was used	No	unclear risk	Did not specify in detail whether blind method was used
		Blinding of participants and personnel (performance bias)	unclear risk	Unable to determine if blind method has been implemented.	unclear risk	Did not specify in detail whether blind method was used	Yes	unclear risk	Did not specify in detail whether blind method was used
		Blinding of outcome assessment (detection bias)	unclear risk	Unable to determine if blind method has been implemented.	unclear risk	Did not specify in detail whether blind method was used	Yes	unclear risk	Did not specify in detail whether blind method was used
		Incomplete outcome data (attrition bias)	low risk		low risk		Yes	low risk
		Selective reportting (reporting bias)	low risk		low risk		Yes	low risk
		Other bias	low risk		low risk		Yes	low risk
11	Sun CH, 2019	Random sequence generation (selection bias)	low risk		low risk		Yes	low risk
		Allocation concealment (selection bias)	unclear risk		unclear risk	Did not specify in detail whether blind method was used	Yes	unclear risk	Did not specify in detail whether blind method was used
		Blinding of participants and personnel (performance bias)	unclear risk	Unable to determine if blind method has been implemented.	unclear risk	Did not specify in detail whether blind method was used	Yes	unclear risk	Did not specify in detail whether blind method was used
		Blinding of outcome assessment (detection bias)	unclear risk	Unable to determine if blind method has been implemented.	unclear risk	Did not specify in detail whether blind method was used	Yes	unclear risk	Did not specify in detail whether blind method was used
		Incomplete outcome data (attrition bias)	low risk		low risk		Yes	low risk
		Selective reportting (reporting bias)	low risk		low risk		Yes	low risk
		Other bias	low risk		low risk		Yes	low risk
Data and Result of included studies
Item	preference	Research cycle(year)	Naming						comprehension						repetition						spontanous speech						Communication
			Music therapy group			Other treatment group			Music therapy group			Other treatment group			Music therapy group			Other treatment group			Music therapy group			Other treatment group			Music therapy group			Other treatment group
			M	SD	N	M	SD	N	M	SD	N	M	SD	N	M	SD	N	M	SD	N	M	SD	N	M	SD	N	M	SD	N	M	SD	N
1	Anna Zumbansen, 2016	2011-2012	2	3.3	7	1.7	3	7	-1.4	2	7	1.3	3.2	7	0.7	4.8	7	1.9	7.5	7	——	——	——	——	——	——	6.6	11.4	7	0.6	3.2	7
2	Zhang, XY，2021	2020-2021	——	——	——	——	——	——	——	——	——	——	——	——	4.76	2.8809	20	2.69	2.5719	20	——	——	——	——	——	——	——	——	——	——	——	——
3	Siponkoski，2023	2017-2019	——	——	——	——	——	——	1.7	47.945	23	0.4	47.73	27	——	——	——	——	——	——	1.88	44.566	23	1.3	42.639	27	5.5	30.126	23	-1.2	27.846	27
4	Raglio, A., 2016	2015	2.11	40.784	10	-0.26	40.135	10	——	——	——	——	——	——	——	——	——	——	——	——	5.59	16.43	10	1.11	18.94	10	——	——	——	——	——	——
5	Haro-Martínez,Ana M., 2018	2012-1016	——	——	——	——	——	——	1.8	31.618	10	0	37.404	10	10.5	43.57	10	6.8	39.259	10	——	——	——	——	——	——	19	36.362	10	4.8	30.707	10
6	Van Der Meulen, I., 2016	2009-2011	3.2	39.67	10	2.8	53.226	7	-2.2	12.126	10	1.6	12.229	7	6.1	44.059	10	8	32.817	7	——	——	——	——	——	——	——	——	——	——	——	——
7	Conklyn, D.,2012	2011-2012	——	——	——	——	——	——	0.9	4.4687	14	-0.2	5.4562	10	4.8	21.304	14	-1	21.016	10	——	——	——	——	——	——	——	——	——	——	——	——
8	Van Der Meulen, I.,2014	2009-2014	20.5	20.1	13	5	18.7	11	——	——	——	——	——	——	28.5	21.6	13	11.8	17.4	11	——	——	——	——	——	——	——	——	——	——	——	——
9	Zhang, XY.,2023	2019-2023	2.66	3.5956	20	1.65	4.1725	20	0.84	3.677	20	0.58	4.0942	20	1.99	5.2217	20	0.59	6.2176	20	6	5.4395	20	1.75	6.8383	20	——	——	——	——	——	——
10	Li S, 2019	2016-2019	——	——	——	——	——	——	27.95	39.342	20	4.55	37.676	20	19.36	28.759	20	2.67	26.378	20	——	——	——	——	——	——	——	——	——	——	——	——
11	Sun CH, 2019	2016-2018	1.59	2.8058	20	0.68	2.673	20	1.02	2.5057	20	0.61	3.1757	20	1.44	2.8657	20	0.58	3.4668	20	3.9	4.1761	20	2.4	5.0075	20	——	——	——	——	——	——
